# Supplementary material for: Fatty acid metabolism changes in association with neurobehavioral deficits in animal models of fetal alcohol spectrum disorders
Source: Commun Biol. 2023 Jul 17;6:736. doi: 10.1038/s42003-023-05127-z (PMC10352263; doi:10.1038/s42003-023-05127-z)
Supplement: Supplementary file 4 — Supplementary Data 1 [file 42003_2023_5127_MOESM4_ESM.xlsx]

## Sheet: Figure 1a
	# of ELOVL4+ cells in the motor cortex
	Control	PAE
	17	10
	4	23
	15	32
	6	31
	24	19
	16	17
	15	33
	26	33
	17	18
	6	13
	24
	14

## Sheet: Figure 1d
	# of ELOVL4+ cells in the cingulate cortex
	Control	PAE
	7	4
	8	11
	8	11
	9	11
	7	5
	5	7
	6	10
	6	12
	1	17
		18
		13

## Sheet: Figure 1f
	# of ELOVL4+ cells in the cerebellum
	Control	PAE
	6	3
	2	5
	2	3
	9	5
		7

## Sheet: Figure 2a
	PE fatty acid composition
		Control				PAE
	PE 34:0(16:0/18:0)	23.6	13	0	0	0	0	0	0
	PE 34:1(16:0/18:1)	0	0.8	0.5	0	0	1.7	0.3	3.8
	PE 34:8(22:6/12:2)	0	0	0	0	0	0	0	0
	PE 36:0(16:0/20:0)	4.8	6.6	17.3	13.2	13.3	10.9	11.1	8.7
	PE 36:1(16:0/20:1)	0	4	0	7.2	1.1	0	2.7	5
	PE 36:4(16:0/20:4)	25.4	19.1	40.2	28.4	53.6	37.1	38.5	30.3
	PE 36:5(20:4/16:1)	0.8	0	2	0.5	1	1	0.7	0.6
	PE 38:6(16:0/22:6)	45.5	55.6	27.9	49	29.3	45.5	44.2	49.5
	PE 38:7(22:6/16:1)	0	0.1	0.2	0.1	0.1	0.1	0.1	0.1
	PE 40:6(22:6/18:0)	0	0.8	2.4	0.6	0.6	0.9	2.2	1.7
	PE 40:7(20:4/20:3)	0	0	0	1	0	2.8	0	0
	PE 40:8(20:4/20:4)	0	0	9.1	0	0.9	0	0	0
	PE 42:10(22:6/20:4)	0	0.1	0.3	0.1	0.1	0.1	0.2	0.2
	PE 42:9(22:6/20:3)	0	0	0.1	0	0	0	0.1	0

## Sheet: Figure 2b
	PE fatty acid composition measured by MRM
		Control				PAE
	PE 26:6	65	46.3	51	44.3	47.3	51.9	40.7	45.2
	PE 28:6	11.6	18.5	18.5	21.9	19.6	17.2	15.7	22.5
	PE 30:6	2	3.8	2.8	3.6	3.6	2.7	2.5	3.1
	PE 32:6	1.3	2.9	3.4	3.1	2.3	1.7	3.5	2.6
	PE 34:6	0.4	1	0.9	1	0.6	0.7	1.1	0.5
	PE 36:6	2.1	2	2.7	2.5	2.1	2.4	3.5	2.1
	PE 38:6	2.5	3.3	2.8	2.6	2.5	3.1	4	2.4
	PE 26:4	5	7.7	7.2	9	7.5	6.5	7.3	8.1
	PE 30:4	0.6	0.8	1	0	0.7	0.8	1.1	0
	PE 34:4	2.4	4.4	3	3.6	3.9	4.1	6	3.7
	PE 36:4	5.3	6	4.7	5.5	7	5.8	9.7	6.7
	PE 38:4	1.8	3.4	2.1	2.9	2.9	3	5	3.1

## Sheet: Figure 2c
	PC fatty acid composition
		Control				PAE
	PC 32:0(16:0/16:0)	12	63.2	52.1	40.6	89.3	31	11.7	80
	PC 36:4(16:0/20:4)	8.6	0	8.1	46.5	0	66.9	87.2	0
	PC 38:1(16:0/22:1)	0	1.6	0	0	0	0	0	0
	PC 38:3(16:0/22:3)	7.4	0	0	0	0.1	0	0	0
	PC 38:4(16:0/22:4)	0.6	2.2	0	1.3	0	0.8	0.2	1
	PC 40:4(20:4/20:0)	21.8	15.1	10.2	0.6	0	0	0	0
	PC 40:5(20:4/20:1)	14.7	0	6.1	9.6	0	0	0	0
	PC 42:6(22:6/20:6)	0.1	1.8	0.1	0	0.1	0.1	0	0.1
	PC 42:7(22:6/20:1)	0	0	0	0	0.1	0	0	0
	PC 42:8(20:4/22:4)	23.3	0	15.3	0	3.4	0	0	0
	PC 42:8(22:6/20:2)	0.1	0.1	0.1	0.1	0.4	0.1	0	0.2
	PC 42:9(20:4/22:5)	9.5	14.4	5.4	0	0	0	0	15.7
	PC 44:10(22:6/22:4)	0.6	0.5	0.7	0.3	2	0.3	0.2	0.8
	PC 44:11(22:6/22:5)	1.3	1	1.8	0.8	4.6	0.9	0.6	2.1
	PC 44:9(22:6/22:3)	0.1	0.1	0	0	0.1	0	0	0.1

## Sheet: Figure 2d
	PC fatty acid composition measured by MRM
		Control				PAE
	PC 32:6	18.2	22.1	25.9	24	26.4	18.2	18.2	22.2
	PC 36:6	9.2	9.1	8.5	9.4	9.5	12.6	9.1	10.5
	PC 38:6	16	11.2	8.3	8.8	12.9	12.1	10.1	12.4
	PC 32:5	1.6	1.5	1.5	0	1.1	1	1.2	0
	PC 34:5	1.4	1.8	1.7	1.7	1.4	0.9	1.2	0
	PC 36:5	2.1	2.9	1.6	3	2.2	1.9	1.9	2.5
	PC 38:5	3.3	3.6	3.4	2.5	2.5	2.6	2.5	2.4
	PC 30:4	15.6	21.7	27.4	21.6	12.9	18.7	28.7	23.1
	PC 34:4	7.8	7.1	5.5	8	7.7	8.1	5.5	6.2
	PC 36:4	17.8	12.9	12.2	14.8	15.3	16.4	14.6	15
	PC 38:4	7	6.1	4	6.1	7.9	7.5	7	5.7

## Sheet: Figure 3
	LD accumulation in various brain regions
		Control								PAE
	Cingulate cortex	0	3	0	0	0	0	0	16	4	1	2	1	0	12	0	0	5	11	9	18
	Motor cortex	2	0	0	0	0	0	0	0	1	0	2	2	2	1	1	2	0	6	10	7
	LV wall	0	0	0	3	0	0	0	0	3	18	1	6	2	7	0	3	0	5	2	0
	Striatum	0	0	0	0	0	0	0	0	8	3	0	1	3	4	2	0	0	12	12	0
	Piriform cortex	0	0	0	0	19	1	10	0	12	5	5	1	3	7	17	26	40	5	4	4
	CA1	0	0	0	0	0	0	0	0	4	1	0	4	0	6	19	0	6	2	0	1
	CA3	12	13	13	10	4	12	15	0	20	6	12	7	13	9	18	17	20	17	21	24
	DG	0	0	0	0	0	0	1	0	7	0	0	0	4	6	12	12	4	3	0	0

## Sheet: Figure 4b
	Accelerated rotarod learning index
	Control	PAE
	10.72	1.97333
	7.04	3.2
	8.16	5.97333
	7.2	3.84
	1.38667	2.66667
	6.18667	0.8
	7.30667	3.78667
	0.48	1.86667
	4.85333	7.62667
	9.01333	7.73333
	5.86667	-0.42667
	1.97333	0.32
		3.30667

## Sheet: Figure 4c
		Accelerated rotarod terminal speed
			Control												PAE
		Trial 1	31.2	13.6	25.3333	34.9333	40.5333	26.4	40.5333	24.8	53.3333	41.0667	41.8667	30.1333	24	33.8667	40.5333	24	36.2667	33.8667	17.3333	35.4667	34.9333	33.3333	47.7333	34.4	29.8667
		Trial 6	76	67.2	60.5333	75.7333	76.5333	33.3333	76.5333	61.3333	55.7333	65.3333	86.9333	40	53.0667	63.7333	59.7333	37.3333	40.2667	52.8	26.6667	73.6	73.6	31.2	49.3333	50.9333	31.2

[truncated: 2 more sheets: Figure 4d, Figure 4h]
